# Supplementary material for: Urine 11-Dehydro-Thromboxane B2 in Aspirin-Naive Males with Metabolic Syndrome
Source: J Clin Med. 2022 Jun 16;11(12):3471. doi: 10.3390/jcm11123471 (PMC9224828; doi:10.3390/jcm11123471)
Supplement: Supplementary file 1 [file jcm-11-03471-s001.zip]

Archive with 1 entries (1 files):
- jcm-1758369-supplementary.pdf
